# Supplementary material for: High serine:glyoxylate aminotransferase activity lowers leaf daytime serine levels, inducing the phosphoserine pathway in Arabidopsis
Source: J Exp Bot. 2016 Dec 23;68(3):643–56. doi: 10.1093/jxb/erw467 (PMC5441925; doi:10.1093/jxb/erw467)
Supplement: Supplementary Data [file erw467_Supplementary_Data.zip]

Archive with 1 entries (1 files):
- supplementary_figures_S1_S2_tables_S1_S5.pdf
